# Supplementary material for: Discharge Practices After Hospitalization for COPD Exacerbations: A Physician Survey and SWOT Analysis
Source: Healthcare (Basel). 2026 Jun 20;14(12):1786. doi: 10.3390/healthcare14121786 (PMC13300697; doi:10.3390/healthcare14121786)
Supplement: Supplementary file 1 [file healthcare-14-01786-s001.zip]

Archive with 1 entries (1 files):
- healthcare-4338599-supplementary.pdf
